# Supplementary material for: Photocatalytic Semi-Hydrogenation of Alkynes: A Game of Kinetics, Selectivity and Critical Timing
Source: Nanomaterials (Basel). 2023 Aug 22;13(17):2390. doi: 10.3390/nano13172390 (PMC10490202; doi:10.3390/nano13172390)
Supplement: Supplementary file 1 [file nanomaterials-13-02390-s001.zip]

Archive with 1 entries (1 files):
- nanomaterials-2545301-supplementary.pdf
